# Supplementary material for: Exploration of the Conformational Scenario for α-, β-, and γ-Cyclodextrins in Dry and Wet Conditions, from Monomers to Crystal Structures: A Quantum-Mechanical Study
Source: Int J Mol Sci. 2023 Nov 27;24(23):16826. doi: 10.3390/ijms242316826 (PMC10706634; doi:10.3390/ijms242316826)
Supplement: Supplementary file 1 [file ijms-24-16826-s001.zip]

Archive with 1 entries (1 files):
- ijms-2667620-supplementary.pdf
